# Supplementary material for: Copy Number Variation Discovery in South African Nguni-Sired and Bonsmara-Sired Crossbred Cattle
Source: Animals (Basel). 2023 Aug 3;13(15):2513. doi: 10.3390/ani13152513 (PMC10417447; doi:10.3390/ani13152513)
Supplement: Supplementary file 1 [file animals-13-02513-s001.zip]

Archive with 1 entries (1 files):
- animals-2417528-supplementary.pdf
